# Supplementary material for: PCR-RLFP characterization of Leishmania spp. in domestic animals from the south-western border of Brazil
Source: Rev Bras Parasitol Vet. 2022 Jul 18;31(3):e005222. doi: 10.1590/S1984-29612022035 (PMC12136377; doi:10.1590/S1984-29612022035)
Supplement: Table S1. [file rbpv-31-3-e005222-tabS1.xlsx]

## Sheet: Canine samples
N	Laboratory ID	Hospital ID	Gender	Age (years)	Date of Collection	Previous diagnosis	DPP® rapid test	Date DNA extraction (day/ month/year)	Sample	DNA extraction	cPCR RV1/RV2	cPCR ITS1	Clinical signs (yes/no)	Clinical Signs	Note
1	C01	external collection	Male	1	2018-07-20	Positive	Positive	2018-07-23	blood	positive	negative	Unrealized	Yes	Vomiting, weight loss, diarrhea, inapetence.
2	C02	external collection	Female	5	2018-07-21	Negative	Negative	2018-07-23	blood	positive	negative	Unrealized	No	None
3	C03	external collection	Female	2	2018-07-21	Negative	Negative	2018-07-23	blood	positive	negative	Unrealized	No	None
4	C04	external collection	Male	4.5	2018-07-21	Positive	Positive	2018-07-23	blood	positive	negative	Unrealized	No	None	Positive for Leish and has been treated with allopurinol since the age of 6 months
5	C05	external collection	Female	10	2018-07-21	Positive	Positive	2018-07-23	blood	positive	negative	Unrealized	No	None	Undertreatment for leish since 2017 (allopurinol, ketoconazole, metronidazole, doxycycline, valine L, arginine and zinc sulfate)
6	C06	external collection	Male	3	2018-09-19	Positive	Positive	2018-09-21	blood	positive	positive	positive	Yes	Skin lesions in the ears, onicogrifosis, increased popliteal lymph nodes
7	C07	4949	Male	6	2018-09-26	Negative	Positive	2018-10-04	blood	positive	positive	positive	Yes	Easy tiredness and itching
8	C08	4998	Male	8	2018-10-17	Negative	Negative	2018-10-18	blood	positive	negative	Unrealized	Yes	Seborrhea, onicogrifosis, support callus with bleeding in the elbow, increased prescapular lymph nodes and left popliteal
9	C09	5031	Female	2	2018-10-18	Negative	positive	2018-10-22	blood	positive	positive	negative	No	None	Lived with animal positive for Leishmaniasis
10	C10	5039	Male	9	2018-10-24	Negative	Negative	2019-10-26	blood	positive	negative	Unrealized	Yes	Liver cirrhosis
11	C11	Not informed	Not informed	without information	2018-10-30	Negative	Negative	2018-11-01	blood	positive	negative	Unrealized	Yes	Not informed
12	C12	5079	Not informed	without information	2018-10-31	Negative	positive	2018-11-01	blood	positive	negative	Unrealized	Yes	Difficult-to-heal lesions
13	C13	5073	Male	3	2018-11-01	Negative	positive	2018-11-01	blood	positive	negative	Unrealized	Yes	Bilateral alopecia in MPs	Positive for Giárdia
14	C14	4888	Male	11	2018-11-09	Negative	positive	2018-11-13	blood	positive	negative	Unrealized	Yes	Weight loss, splenomegaly, lymphadenomegaly, dry seborrhea in the dorsum region
15	C15	3875	Male	3	2018-11-19	Negative	positive	2018-11-20	blood	positive	negative	Unrealized	Yes	Skinless and ulcerated limb lesions, increased popliteal lymph nodes, weight loss
16	C16	4562	Female	without information	2018-11-20	Negative	negative	2018-11-20	blood	positive	negative	Unrealized	Not informed	Not informed
17	C17	external collection	Not informed	without information	2018-11-29	Negative	negative	2018-12-03	blood	positive	negative	Unrealized	No	None
18	C18	5189	Male	3	2018-12-14	Negative	negative	2018-12-18	blood	positive	negative	Unrealized	Yes	Nodules and lesions in pelvic limbs
19	C19	external collection	Not informed	without information	2018-12-14	Negative	Positive	2018-12-18	blood	positive	negative	Unrealized	No	None
20	C20	5199	Male	8	2018-12-20	Negative	Positive	2018-12-20	blood	positive	negative	Unrealized	Not informed	Not informed
21	C21	5239	Female	without information	2019-03-14	Negative	Positive	2019-03-18	blood	positive	negative	Unrealized	Yes	Increased popliteal lymph node, lesions in the back, bloody lesions in the elbow
22	C22	external collection	Male	10 months	2019-03-17	Negative	negative	2019-03-18	blood	positive	negative	Unrealized	No	None
23	C23	external collection	Female	9 months	2019-03-17	Negative	negative	2019-03-18	blood	positive	negative	Unrealized	No	None
24	C24	external collection	Male	4	2019-03-17	Negative	negative	2019-03-18	blood	positive	negative	Unrealized	No	None
25	C25	external collection	Male	8	2019-03-17	Negative	negative	2019-03-18	blood	positive	negative	Unrealized	Yes	Slimming, onicogrifosis, ear injuries
26	C26	external collection	Male	3 months	2019-03-17	Negative	negative	2019-03-18	blood	positive	negative	Unrealized	No	None
27	C27	5339	Male	7	2019-03-21	Negative	Negative	27-28/03/2019	blood	positive	negative	Unrealized	Yes	Increased abdominal volume and edema of mebros
28	C28	5265	Male	10	2019-04-01	Negative	Negative	2019-04-02	blood	positive	negative	Unrealized	Yes	Discomfort in splenic palpation
29	C29	5380	Male	without information	2019-04-02	Negative	Negative	2019-04-03	blood	positive	negative	Unrealized	Yes	Myiasis lesion in the scrotal region
30	C30	external collection	Female	4 months	2019-04-09	Negative	Negative	09-10/04/2019	blood	positive	negative	Unrealized	No	None
31	C31	5417	Male	2.5	2019-04-16	negative	negative	22-23/04/2019	blood	positive	negative	Unrealized	Yes	Rigid abdomen, right submandibular nodule, firm and adhered, Increase of submandibular lymph nodes and popliteal
32	C32	5448	Female	without information	2019-04-29	negative	positive	06-07/05/2019	blood/swab	positive	positive	positive	Yes	Onicogryfosis, lymphadenomegaly, nasal region injury
33	C33	5487	Male	10	2019-05-08	negative	positive	29-30/04/2019	blood/swab	positive	negative	Unrealized	Yes	Onicogrifosis, lymphadenomegaly, severe abdominal discomfort, desquamative lesions in extremities, dry seborrhea.
34	C34	5502	Female	1	2019-05-13	negative	negative	29-30/04/2019	blood/swab	positive	negative	Unrealized	Yes	Eartip lesions, pre-scapular lymphonodes and slightly enlarged popliteals
35	C35	5505	Female	16	2019-05-14	negative	negative	2019-05-21	blood/swab	positive	negative	Unrealized	Yes	Breast nodules, generalized dry seborrhea, ocular lens dislocation
36	C36	external collection	Male	6	2019-05-18	negative	negative	2019-05-21	blood/swab	positive	negative	Unrealized	Yes	Lesions on the tip of the ear and therine
37	C37	external collection	Female	10	2019-05-18	negative	positive	2019-05-21	blood/swab	positive	negative	Unrealized	Yes	Weight loss, onicogryfosis, breast nodule
38	C38	external collection	Female	11	2019-05-18	negative	negative	2019-05-21	blood/swab	positive	negative	Unrealized	Yes	Weight loss, right and left chronic otitis, breast nodule, stiffened lymph nodes
39	C39	external collection	Male	6 months	2019-05-19	negative	negative	2019-05-21	blood/swab	positive	negative	Unrealized	Yes	Generalized alopecia
40	C40	external collection	Male	3 months	2019-05-19	negative	negative	2019-05-21	blood/swab	positive	negative	Unrealized	Yes	Seborrhea, stiffened popylite lymphonodes
41	C41	external collection	Female	5	2019-05-19	negative	negative	2019-05-21	blood/swab	positive	negative	Unrealized	No	None
42	C42	5475	Female	2	2019-05-22	negative	positive	30-01/06/2019	blood/swab	positive	negative	Unrealized	Yes	Mild abdominal tenderness on palpation, mild lymphadenomegaly,	External examinations: Indeterminate ELISA; RIFI reagent 1:640;
43	C43	3556	Male	8	2019-05-24	negative	positive	31/01/06/2019	blood/swab/skin fragment	positive	positive	negative	Yes	Allopécic lesions ulcerated in the elbow region with numerous treatments without success
44	C44	external collection	Male	4	2019-05-28	negative	negative	31-01/06/2019	blood/swab	positive	negative	Unrealized	Yes	Increase in left submandibular lymph nodes and popliteal (right and left), myoclonus (sequelae of disorcosis), right cryptorchidism
45	C45	external collection	Female	5	2019-05-28	negative	negative	31-01/06/2019	blood/swab	positive	positive	negative	Yes	Increase of right submandibular lymph node, eartip lesions
46	C46	external collection	Female	3	2019-05-28	negative	negative	31-01/06/2019	blood/swab	positive	negative	Unrealized	Yes	Otitis, onicogryfosis, lymphadenomegaly
47	C47	external collection	Female	6	2019-06-01	negative	negative	03-04/06/2019	blood/swab	positive	negative	Unrealized	No	None
48	C48	external collection	Male	7	2019-06-01	negative	positive	03-04/06/2019	blood/swab	positive	negative	Unrealized	Yes	Onicogrifosis, absence of the tip of the glue, superficial skin lesions, popliteal and submandibular stiffened lymph nodes, enlarged left pre scapular lymph node
49	C49	external collection	Female	2	2019-06-04	negative	negative	2019-06-04	blood/swab	positive	negative	Unrealized	Yes	Increase in right prescapular lymph nodes and left popliteal
50	C50	external collection	Female	1.5	2019-06-04	negative	positive	2019-06-04	blood/swab	positive	negative	Unrealized	Yes	Increase in pre-scapular and popliteal lymph nodes, head injuries
51	C51	external collection	Female	7	2019-06-04	negative	positive	2019-06-04	blood/swab	positive	negative	Unrealized	Yes	Onicogryfosis, increase of submandibular lymph nodes
52	C52	OUTCAST	OUTCAST	OUTCAST	OUTCAST	OUTCAST	OUTCAST	OUTCAST	DELETED	OUTCAST	OUTCAST	EXCLUÍDO	Not informed	Not informed
53	C53	5588	Male	16	2019-06-05	negative	without information	2019-06-05	blood/swab	positive	negative	Unrealized	Yes	Enlarged prescapular lymph node, cfacely, alemopécic, red, diffuse lesions.
54	C54	5595	Male	7	2019-06-10	negative	negative	2019-06-10	blood/swab	positive	negative	Unrealized	Yes	Enlarged submandibular and popliteal lymph nodes
55	C55	5592	Male	5	2019-06-06	negative	negative	2019-06-06	blood/swab	positive	negative	Unrealized	Yes	Chronic allopécic lesions (elephant skin), increased popliteal lymph nodes
56	C56	5622	Female	without information	2019-06-13	negative	positive	2019-06-13	blood/swab	positive	negative	Unrealized	Yes	Hypotrichosis, ear lesions, increased popliteal and prescapular lymph nodes
57	C57	external collection	Male	4	2019-06-17	negative	negative	2019-06-18	blood/swab	positive	negative	Unrealized	No	None	Patient vaccinated with 3 doses of leishTec plus anumal reinforcement; Scalibur collar; premier ration
58	C58	external collection	Female	6	2019-06-17	negative	negative	2019-06-18	blood	positive	negative	Unrealized	Yes	Lesion at the tip of the narin and ears, enlarged popliteal lymph nodes	Patient vaccinated with 3 doses of leishTec plus anumal reinforcement; Scalibur collar; premier ration
59	C59	external collection	Female	8	2019-06-17	negative	negative	2019-06-18	blood	positive	negative	Unrealized	No	None	Patient vaccinated with 3 doses of leishTec plus anumal reinforcement; Scalibur collar; premier ration
60	C60	external collection	Male	4.5	2019-06-17	negative	negative	2019-06-18	blood	positive	negative	Unrealized	No	None	Patient vaccinated with 3 doses of leishTec plus anumal reinforcement; Scalibur collar; premier ration
61	C61	external collection	Female	7 months	2019-06-17	negative	negative	2019-06-18	blood	positive	negative	Unrealized	No	None	Patient vaccinated with 3 doses of leishTec plus anumal reinforcement; Scalibur collar; premier ration
62	C62	5614	Female	5	2019-06-18	negative	positive	2019-06-18	blood/swab	positive	negative	Unrealized	Yes	Onicogryfosis, lymphadenomegaly, mpd claudication
63	C63	5457	Male	10	2019-02-19	negative	negative	2019-02-19	blood/swab	positive	negative	Unrealized	Yes	Allopécic elbow injuries
64	C64	external collection	Female	4	2019-06-19	negative	negative	2019-06-19	blood/swab	positive	negative	Unrealized	No	None
65	C65	5640	Female	8	2019-06-19	negative	negative	2019-06-19	blood/swab	positive	negative	Unrealized	No	None
66	C66	5665	Male	without information	2019-06-27	negative	positive	2019-06-27	blood/swab/punch	positive	negative	Unrealized	Yes	Alopecia and crusts in the region of the ears, periocular and limbs
67	C67	5684	Male	5 months	2019-07-03	negative	negative	2019-07-03	blood/swab	positive	negative	Unrealized	Yes	Weight loss, skin-haired lesions, dry seborrhea, lymphadenomegaly
68	C68	5651	Male	7	2019-06-25	negative	negative	2019-06-25	blood/swab	positive	negative	Unrealized	No	None	Lives with positive dog. Owner performs monitoring
69	C69	5681	Male	1.5	2019-07-02	negative	negative	2019-07-02	blood/swab	positive	negative	Unrealized	Yes	Lymphadenomegaly, bloody skin lesions in the scrotal and interdigits region, dry seborrhea
70	C70	5758	Female	10	2019-08-08	negative	positive	2019-08-08	blood/swab	positive	positive (swab)	negative	Yes	Ulcerative lesions in the upper lip and exrine, presence of itching, mamamlar nodules, enlarged submandibular lymph nodes and prescapular
71	C71	4997	Female	4	2019-08-21	negative	negative	2019-08-21	blood/swab	positive	Inconclusive	negative	Yes	Skin lesions, enlarged right popliteal lymph node
72	C72	external collection	Female	7	2019-08-24	without information	without information	2019-08-24	blood/swab	OUTCAST	OUTCAST	OUTCAST	Yes	Slimming, onicogrifosis, stiffened lymph nodes, alopecia regions (elephant skin)
73	C73	external collection	Female	8	2019-08-24	without information	without information	2019-08-24	blood/swab	OUTCAST	OUTCAST	OUTCAST	No	None
74	C74	external collection	Female	8	2019-08-24	without information	without information	2019-08-24	blood/swab	OUTCAST	OUTCAST	OUTCAST	Yes	Increase in popliteal lymph nodes, breast nodules
75	C75	5792	Male	11	2019-08-23	negative	without information	2019-08-23	blood/swab	positive	Inconclusive	negative	Yes	Diarrhea, anorexia, ulcerated wound in the ear that does not respond to treatment
76	C76	5830	Male	13	2019-09-06	negative	positive	2019-09-06	blood/swab	positive	negative	negative	Yes	Increase in submandibular and popliteal lymph nodes	External examinations: ELISA reagent; RIFI reagent 1:80; Positive Hepatozzom;
77	C77	5719	Male	1	2019-07-18	negative	negative	2019-07-18	blood/swab	positive	negative	negative	No	None	Cause of consultation - Traumatic injury
78	C78	5802	Male	10	2019-09-10	negative	positive	2019-09-10	blood/swab	positive	negative	negative	Yes	Mild lymphadenomegaly, alopecia in limbs	Patient with fleas
79	C79	5886	Female	1	2019-10-01	negative	positive	2019-10-01	blood/swab	positive	negative	negative	Yes	Allopécic and ulcerated nasal and MP lesions
80	C80	5944	Female	4	2019-10-21	negative	positive	2019-10-21	blood/swab	positive	negative	negative	Yes	Persistent lesions in the ocular region
81	C81	5929	Male	6	2019-10-16	negative	positive	2019-10-16	blood/FNC	positive	negative	negative	Yes	Onicrogrifosis, otitis and supporting lesions
82	c82	5802	Male	10	2019-10-29	negative	without information	2019-10-29	blood	positive	negative	negative	Yes	Allopécic lesions with dry seborrhea
83	C83	external collection	Male	5	2019-11-09	negative	positive	2019-11-09	blood	positive	negative	Unrealized	Yes	Purulent eye secretion, ear tip injury, increased popliteal lymph nodes
84	c84	external collection	Female	6 months	2019-11-09	negative	without information	2019-11-09	blood	positive	negative	Unrealized	Yes	Periocular alopecia, lymphadenomegaly, weight loss
85	c85	external collection	Female	8 months	2019-11-09	negative	negative	2019-11-09	blood	positive	negative	Unrealized	Yes	Body-haired lesions, enlarged prescapular lymph nodes and popliteal
86	c86	external collection	Male	3	2020-02-27	negative	positive	2020-02-27	blood/swab/FNC	positive	negative	Unrealized	Yes	Ocular secretion, alloperical lesion at the base of the ear and tip, enlarged prescapular lymph nodes	Patient with ticks
87	c87	external collection	Female	4	2020-02-27	negative	negative	2020-02-27	blood/swab/FNC	positive	negative	Unrealized	Yes	Ecmosis in the abdominal region, stiffened popliteal lymph nodes, enlarged submandibular and prescapular lymph nodes
88	c88	external collection	Male	2	2020-02-27	negative	negative	2020-02-27	blood/swab	positive	negative	Unrealized	Yes	Slimming, TGI gas
89	c89	external collection	Male	6 months	2020-02-27	negative	negative	2020-02-27	blood/swab/FNC	positive	negative	Unrealized	Yes	Ocular secretion D and E, periocular alopecia, face, neck and limbs, increase of pre-scapular and popliteal lymph nodes	Patient with tick
90	c90	external collection	Male	1.5	2020-02-27	negative	negative	2020-02-27	blood/swab/FNC	positive	negative	Unrealized	Yes	Increase in pre-scapular lymph nodes	Patient with tick
91	c91	external collection	Male	2	2020-02-27	negative	negative	2020-02-27	blood/swab	positive	negative	Unrealized	Yes	Increased left prescapular lymph node, colon filled with firm content
92	c92	232	Female	3	2020-02-12	without information	positive	2020-02-12	blood/skin lesions	positive	positive (blood and swab)	positive	Yes	Active nasal bleeding, no volume increase or loss of bone structure, slight increase in right popliteal lymph node
93	c93	external collection	Not informed	without information	2020-02-20	negative	unrealized	2020-02-20	FNC	positive	negative	Unrealized	Yes	Skin lesions compatible with demodécia sarna	Collected for differential
94	c94	6323	Male	10	2020-02-28	negative	negative	2020-02-28	blood/swab	positive	negative	Unrealized	Yes	Muscle weakness and inability to get away with it	Treatment with Allopurinol
95	c95	4289	Male	14	2020-03-04	negative	negative	2020-03-04	blood/swab	positive (blood)	negative	Unrealized	Yes	Hyperchatatosis in the snout and skinned lesions in the same region
96	c96	6318	Female	7	2020-03-04	negative	negative	2020-03-04	blood/swab	positive	negative	Unrealized	Yes	Alopecia and eventual bleeding on eartip
97	c97	6312	Female	7	2020-03-04	negative	positive	2020-03-04	blood/skin lesions	positive	positive	positive	Yes	Periocular alopecia, dry seborrhea, hypotrichosis, ulcerated nodule on the vulva, lymphadenomegaly	Owner opted for euthanasia
98	c98	5612	Female	2	2020-03-11	negative	positive	2020-03-11	blood/swab	positive	negative	negative	Yes	Hypotrichosis, eyelid entropio
99	c99	6336	Male	10	2020-03-11	negative	positive	2020-03-11	blood/swab	positive	positive (SWAB)	positive	Yes	Increased prescapular and popliteal lymph nodes, abdominal palpation pain, generalized hypotrichosis, hyperquethatosis in the nasal plane, lesion of the medial face in the femoral region	Owner opted for euthanasia
100	c100	6346	Male	10	2020-03-11	negative	without information	2020-03-11	FNC	positive	negative	Unrealized	Yes	Lymphadenomegaly, skin lesions, generalised alopecia	External examinations: Negative ELISA; RIFI Negative;
101	c101	6365	Male	8 months	2020-03-19	negative	negative	2020-03-19	blood/swab	positive	negative	Unrealized	Yes	Greenish/yellowish secretion in eyes and myrin
102	c102	external collection	Male	without information	2020-08-31	without information	positive	2020-09-01	blood/swab/FNC	positive (blood only)	negative	Unrealized	Yes	Weight loss, onicogryfosis, lymphadenomegaly, generalised skin lesions	Animal came to death
103	c103	external collection	Male	without information	2020-08-31	without information	positive	2020-09-01	blood	positive	negative	Unrealized	Yes	Weight loss, onicogrifosis, lymphadenomegaly, dry skin and edema in limbs
104	c104	external collection	Female	12	2020-09-03	without information	positive	2020-09-04	blood/FNC	positive	positive	positive	Yes	Increase in popliteal, submandibular and pre-scapular lymph nodes, opaque skin, alopecia and flaking
105	c105	external collection	Male	4 months	2020-09-05	without information	negative	2020-09-05	blood/swab	positive (blood only)	negative	negative	No	None
106	c106	external collection	Female	5	2020-09-05	without information	negative	2020-09-05	blood/swab	positive (blood only)	negative	negative	No	None	Animal was run over and therefore presented MP fracture and weight loss
107	c107	external collection	Female	4 months	2020-09-05	without information	negative	2020-09-05	blood/swab	positive (blood only)	negative	negative	No	None
108	c108	external collection	Female	2	2020-09-05	without information	negative	2020-09-05	blood/swab	positive (blood only)	negative	negative	No	None
109	c109	external collection	Male	8	2020-09-05	without information	negative	2020-09-05	blood/swab	positive (blood only)	negative	negative	No	None
110	c110	external collection	Male	4	2020-09-08	without information	positive	2020-09-08	FNC/Serum	positive	positive	positive	Yes	Weight loss, onicogrifosis, icteric mucous membranes, lymphadenomegaly, oral ulcers and ulcerative lesions in the labios
111	c111	external collection	Female	2	2020-09-08	without information	positive	2020-09-09	FNC/Serum	positive	positive	positive	Yes	Weight loss, onicogrifosis, lymphadenomegaly, generalised alopecia
112	c112	external collection	Male	2		without information	positive	2020-09-10	FNC/Serum	positive	negative	negative	Yes	Weight loss, periocular alopecia and elbow and knee regions, increased left prescapular lymph node and popliteal
113	c113	external collection	Female	4	2020-09-09	without information	negative	2020-09-10	FNC/Serum	positive	positive	positive	Yes	Weight loss, lymphadenomegaly, alemopécal and faceless lesions throughout the body
114	c114	external collection	Female	2	2020-09-09	without information	positive	2020-09-10	FNC/Serum	positive	positive	positivo	Yes	Weight loss, onicogrifosis, generalised alopecia, increased popliteal lymph nodes
115	c115	external collection	Male	2	2020-09-16	without information	negative	2020-09-16	FNC/Serum	positive	negative	Unrealized	Yes	Weight loss, onicogrifosis, generalised alopecia, lymphadenomegaly
116	C116	external collection	Male	2	2020-09-16	without information	negative	2020-09-16	Serum -	-	-	-	Yes	Increase in submandibular and popliteal lymph nodes
