# Supplementary material for: PCR-RLFP characterization of Leishmania spp. in domestic animals from the south-western border of Brazil
Source: Rev Bras Parasitol Vet. 2022 Jul 18;31(3):e005222. doi: 10.1590/S1984-29612022035 (PMC12136377; doi:10.1590/S1984-29612022035)
Supplement: Table S2 [file rbpv-31-3-e005222-tabS2.xlsx]

## Sheet: felino
N	Hospital ID	Laboratory ID	Gender	Age (years)	Date of Collection	DPP® rapid test	Sample	DNA extraction date	DNA extraction	cPCR RV1/RV2	Clinical signs (yes/no)	Clinical signs	Heart rate (bpm)	Respiratory rate (rpm)	Rectal temperature (Celsius)	Mucosal coloring	Note
1	external collection	F01	Male	2	43299	Negative	blood	2018-08-19	Positive	negative	No	None	Not informed	Not informed	Not informed	Not informed
2	external collection	F02	Male	1	43302	Negative	blood	2018-07-24	Positive	negative	No	None	Not informed	Not informed	Not informed	Not informed
3	external collection	F03	Female	3	43302	Negative	blood	2018-07-24	Positive	negative	No	None	Not informed	Not informed	Not informed	Not informed
4	external collection	F04	Female	1	43302	Negative	blood	2018-07-24	Positive	negative	No	None	Not informed	Not informed	Not informed	Not informed	Castrated
5	external collection	F05	Male	6	43302	Negative	blood	2018-07-24	Positive	negative	No	None	Not informed	Not informed	Not informed	Not informed
6	external collection	F06	Male	Not informed	43302	Negative	blood	2018-07-24	Positive	negative	No	None	Not informed	Not informed	Not informed	Not informed
7	external collection	F07	Female	4 months	43302	Negative	blood	2018-07-24	Positive	negative	No	None	Not informed	Not informed	Not informed	Not informed	Castrated
8	4388	F08	Male	9	43334	Negative	blood	2018-08-24	Positive	negative	Yes	Partially adhered cutaneous nodule, delimited on palpation, soft conticence	220	40	37.8	Rosy	Vaccine sarcoma
9	4855	F09	Male	18	43334	Negative	blood	2018-08-24	Positive	negative	Yes	Nodules in the mammal chain and cervical region, submandibular lymph nodes and enlarged popliteal stoneware	130	Not informed	37.9	Rosy	Breast tumor
10	external collection	F10	Female	4	43362	Negative	blood	2018-09-21	Positive	negative	No	None	140	48	38.4	Rosy	Castrated
11	external collection	F11	Female	8	43362	Negative	blood	2018-09-21	Positive	negative	No	None	160	32	38.8	Rosy	Castrated
12	external collection	F12	Female	7	43362	Negative	blood	2018-09-21	Positive	negative	No	None	152	32	38.7	Rosy	You've always had nystagmus; Castrated
13	external collection	F13	Female	5	43369	Negative	blood	2018-09-27	Positive	negative	Yes	Volume increases in the ventral region of the neck, increased submandibular lymph nodes, volume increase in tonsillas (draining purulent content), Gingivitis stomatitis complex	140	28	38.1	Rosy
14	external collection	F14	Female	5	43369	Negative	blood	2018-09-27	Positive	negative	Yes	Increase in popliteal lymph nodes	140	28	39.4	Rosy	Castrated
15	external collection	F15	Male	3	43369	Negative	blood	2018-09-27	Positive	negative	No	None	160	20	37.7	Rosy
16	external collection	F16	Female	6	43369	Negative	blood	2018-09-27	Positive	negative	No	None	132	44	38.5	Rosy	Castrated
17	external collection	F17	Male	8	43369	Negative	blood	2018-09-27	Positive	negative	No	None	140	40	38.6	Rosy
18	external collection	F18	Male	6	43376	Negative	blood	2018-10-04	Positive	negative	No	None	168	32	38.2	Rosy	Castrated
19	external collection	F19	Male	5	43376	Negative	blood	2018-10-04	Positive	negative	Yes	Submandibular lymph node increase	168	40	38.7	Rosy	Castrated
20	external collection	F20	Male	8	43376	Negative	blood	2018-10-04	Positive	negative	Yes	Increase of submandibular lymph nodes and popliteal stomatitis, compexo gingivitis stomatitis	160	48	37.2	Rosy	Castrated
21	external collection	F21	Female	7	43376	Negative	blood	2018-10-04	Positive	negative	No	None	192	44	38.4	Rosy	Castrated
22	external collection	F22	Female	7	43376	Negative	blood	2018-10-04	Positive	negative	No	None	160	48	38.3	Rosy	Castrated
23	external collection	F23	Male	8	43398	Negative	blood	2018-10-05	Positive	negative	No	None	could not measure	could not measure	could not measure	It was not possible to evaluate	Flea allergy
24	external collection	F24	Female	4	43398	Negative	blood	2018-11-01	Positive	negative	No	None	120	40	37.6	Rosy	Castrated
25	external collection	F25	Female	8	43398	Negative	blood	2018-11-01	Positive	negative	Yes	Increase in popliteal lymph nodes	132	40	37	Rosy	Castrated
26	5141	F26	Female	4	43434	Negative	blood	03-04/12/2018	Positive	negative	Yes	Gingivitis	160	40	37.7	Rosy	Periodontal disease
27	external collection	F27	Female	Not informed	43451	Negative	blood	2018-12-18	Positive	negative	Yes	Ocular and nasal secretion, ear injuries and malassezia	160	160 (dyspineica)	39.2	Pale
28	external collection	F28	Female	7	43451	Negative	blood	2018-12-18	Positive	negative	No	None	176	80	38.9	Pale rosy
29	external collection	F29	Male	2	43451	Negative	blood	2018-12-18	Positive	negative	No	None	160	120	38.8	Pale rosy	Obese animal
30	external collection	F30	Female	8	43451	Negative	blood	2018-12-18	Positive	negative	Yes	Increase in the right popliteal lymph node, goodurol degeneration of the eye, soft teeth	168	136	37.8	Pale rosy	Castrated
31	external collection	F31	Male	3	43451	Negative	blood	2018-12-18	Positive	negative	Yes	Bilateral ear secretion, increased submandibular lymph nodes	152	88	38.8	Pale rosy	Obese animal
32	4121	F32	Not informed	Not informed	43560	Negative	blood	09-10/04/2019	Positive	negative	Not informed	Not informed	Not informed	Not informed	Not informed	Not informed
33	5441	F33	Not informed	Not informed	43579	Negative	blood	29-30/04/2019	Positive	negative	Not informed	Not informed	Not informed	Not informed	Not informed	Not informed
34	5442	F34	Female	1	43579	Negative	blood	29-30/04/2019	Positive	negative	No	None	110	20	39.3	Rosy	Patient referred to elective OH
35	5479	F35	Female	5 months	43592	Negative	blood	2019-05-21	Positive	negative	No	None	200	30	could not measure	Rosy	Patient referred to elective OH
36	external collection	F36	Female	2	43603	Negative	blood	2019-05-21	Positive	negative	No	None	152	40	could not measure	Rosy	Not neutered
37	external collection	F37	Female	7	43603	negative	blood/swab	2019-05-21	Positive	negative	No	None	152	40	37.3	Rosy	Castrated
38	external collection	F38	Male	4	43603	positive	blood/swab	2019-05-21	Positive	negative	No	None	160	68	38	It was not possible to evaluate	Not neutered
39	external collection	F39	Male	7	43603	Negative	blood/swab	2019-05-21	Positive	negative	No	None	176	48	38	Pale rosy	Castrated
40	external collection	F40	Male	7 months	43603	Negative	blood/swab	2019-05-21	Positive	negative	Yes	Presence of ocular secretion, increased popliteal lymph nodes	180	80	could not measure	Rosy	Not neutered
41	external collection	F41	Male	4	43603	positive	blood	2019-05-21	Positive	negative	No	None	160	52	could not measure	Rosy	Not neutered
42	external collection	F42	Female	7	43603	Negative	blood/swab	2019-05-21	Positive	negative	No	None	160	60	could not measure	Pale rosy	Castrated
43	external collection	F43	Female	7	43604	Negative	blood/swab	2019-05-21	Positive	negative	No	None	120	60	could not measure	Rosy	Prenhe; with flea
44	5509	F44	Female	3	43605	Negative	blood/swab	2019-05-21	Positive	negative	Yes	Alemperical and hyperemic lesions in the back and neck	160	could not measure	38.3	Rosy	Suspected manarna
45	5528	F45	Female	Not informed	43606	Negative	blood/swab	2019-05-21	Positive	negative	Yes	Bilateral otitis, submandibular lymph nodes and rigid popliteal scans, vulvar edema (Possible heat)	150	44	38.1	Rosy	Patient referred to elective OH. Positive for Octodectes sp.
46	external collection	F46	Female	2	43613	Negative	blood/swab	31-01/06/2019	Positive	negative	Yes	Intestinal loops and urinary gallbladder filled; Increase of right popliteal lymph node	180	40	39	Rosy	Breastfeeding; Not neutered
47	external collection	F47	Male	2	43613	Negative	blood/swab	31-01/06/2019	Positive	negative	Yes	Intestinal loops and urinary gallbladder filled; Increase in popliteal lymph nodes	140	60	38.9	Rosy
48	external collection	F48	Female	2	43613	Negative	blood/swab	31-01/06/2019	Positive	negative	Yes	Right otitis, full intestinal loops, increased submandibular and popliteal lymph nodes	184	56	39.2	Rosy	Not neutered
49	external collection	F49	Male	2	43613	Negative	blood/swab	31-01/06/2019	Positive	negative	Yes	Increased left prescapular lymph node	152	52	38.1	Rosy	Not neutered
50	external collection	F50	Female	2	43613	Negative	blood/swab	31-01/06/2019	Positive	negative	Yes	Diarrhea, increased popliteal lymph nodes	144	104	38.9	Rosy	In treatment with enrofloxacin; Not neutered
51	external collection	F51	Female	3	43613	Negative	blood/swab	31-01/06/2019	Positive	negative	Yes	Dehydration, full bowel straps, slimming	172	92	39.2	Rosy	Not neutered
52	3923	F52	Male	1	43614	Negative	blood/swab	31-01/06/2019	Positive	negative	Yes	Hairy rarefaction in ear pavilion, presence of crusts, seborrhea	200	44	37.5	Rosy
53	external collection	F53	Male	4	43617	Negative	blood	2019-06-06	Positive	negative	No	None	160	48	39.2	Rosy	Not neutered
54	external collection	F54	Male	2	43617	Negative	blood/swab	3-4/06/2019	Positive	negative	Yes	Increased volume and nasal hyperpigmentation, increased left popliteal lymph node	120	72	could not measure	Rosy	Not neutered
55	external collection	F55	Female	8	43617	Negative	blood/swab	2019-06-06	Positive	negative	Yes	Bilateral otitis, slimming, intestinal loops and urinary vesicles fraught	180	40	38.3	Pale rosy	Not neutered, gave birth 1 month ago
56	external collection	F56	Male	2	43617	Negative	blood/swab	2019-06-06	Positive	negative	Yes	Slimming	160	60	could not measure	Rosy	Not neutered
57	external collection	F57	Male	4	43617	Negative	blood/swab	2019-06-06	Positive	negative	Yes	Left otitis, difficulty urinating, urinary gallbladder filled with	160	56	36.8	Pale	Not neutered
58	external collection	F58	Female	5	43620	Negative	blood/swab	2019-06-06	Positive	negative	No	None	160	56	could not measure	Rosy	Castrated
59	external collection	F59	Female	6	43620	Negative	blood/swab	2019-06-06	Positive	negative	No	None	120	72	37.8	Rosy	Castrated
60	external collection	F60	Female	2	43589	Negative	blood/swab	2019-06-06	Positive	negative	No	None	184	64	37.4	Rosy
61	external collection	F61	Male	2	43620	Negative	blood/swab	2019-06-06	Positive	negative	No	None	152	40	37	It was not possible to evaluate	Castrated
62	external collection	F62	Female	2	43255	Negative	blood/swab	2019-06-18	Positive	negative	Yes	Increase of submandibular lymph nodes, fracture and tartar in the upper canines	140	72	could not measure	Rosy	Castrated
63	external collection	F63	Not informed	Not informed	43620	Negative	blood	2019-06-18	Positive	negative	Yes	Increased popliteal lymph nodes, testicle injury	128	40	could not measure	Rosy	Not neutered
64	external collection	F64	Male	10 months	43633	Negative	blood	2019-06-18	Positive	negative	No	None	136	28	37.6	Rosy	Castrated
65	external collection	F65	Female	1	43633	Negative	blood	2019-05-18	Positive	negative	No	None	180	36	37.7	Rosy	Castrated
66	5749	F66	Male	1	43683	Negative	blood/swab		Positive	negative	Yes	Ulcerative lesion in the tail, alopecic areas by the body	180	36	could not measure	Rosy	Suspected dermatophytosis/sporotrichosis
67	external collection	F67	Female	8	43701	Negative	blood/swab		Positive	negative	Yes	Weight loss, left submandibular lymph node augmentation, gingivitis stomatitis complex	136	24	39	Hyperemic	Castrated
68	external collection	F68	Male	7	43701	Negative	blood/swab		Positive	negative	Yes	Alopecia in the left ear, increased popliteal lymph nodes	152	28	38.5	Hyperemic	Castrated
69	external collection	F69	Female	2	43701	Negative	blood/swab		Positive	negative	Yes	Increase in popliteal lymph nodes; urinary vesicle filled	160	36	38.6	Rosy	Castrated
70	external collection	F70	Male	6	43701	Negative	blood/swab		Positive	negative	Yes	Abscess in the right cervical region, obstructed perianal gland, gingivitis, enlarged submandibular lymph nodes	160	36	37.9	Rosy	Castrated
71	external collection	F71	Male	8	43701	Negative	blood/swab		Positive	negative	No	None	176	40	38	Rosy
72	external collection	F72	Female	8	43701	Negative	blood/swab		Positive	negative	Yes	Gingivitis, nail of the 5 digitu grew excessively and entered the skin	100	28	38.6	Rosy	Castrated
73	external collection	F73	Male	8	43701	Negative	blood/swab		Positive	negative	No	None	112	40	38.5	Rosy
74	external collection	F74	Male	6	43701	Negative	blood/swab		Positive	negative	No	None	120	32	38.7	Rosy	Castrated
75	external collection	F75	Male	2	43701	Negative	blood/swab		Positive	negative	Yes	Alopecia in the dorsal thoracic region, deposit of material in the left eye, increase of submandibular lymph nodes and popliteal lymph nodes	132	40	38	Rosy	Castrated
76	external collection	F76	Female	9	43701	Negative	blood		Positive	negative	Yes	Gingivitis, increase of the right popliteal lymph node	132	21	could not measure	Rosy	Castrated
77	external collection	F77	Male	Not informed	43701	Negative	blood		Positive	negative	Yes	Gingivitis	120	24	could not measure	Rosy	Castrated
78	external collection	F78	Male	11	43778	Negative	blood		Positive	negative	No	None	130	40	38.8	It was not possible to evaluate
79	external collection	F79	Female	2	43778	Negative	blood		Positive	negative	No	None	120	48	38.7	It was not possible to evaluate
80	external collection	F80	Female	Not informed	43778	Negative	blood		Positive	negative	No	None	could not measure	could not measure	could not measure	It was not possible to evaluate
81	external collection	F81	Female	15	43778	Negative	blood/swab		Positive	negative	No	None	160	40	39.7	Rosy
82	external collection	F82	Male	5 months	43888	Negative	blood/swab		Positive	negative	No	None	148	28	38.2	Pale rosy
83	external collection	F83	Male	5 months	43888	Negative	blood/swab		Positive	negative	No	None	136	48	38.4	Pale rosy
84	external collection	F84	Female	2	43888	Negative	blood/swab		Positive	negative	No	None	100	24	38.2	Rosy	Possibly a good one
85	external collection	F85	Male	11	43888	Negative	blood/swab		Positive	negative	Yes	Increase in popliteal lymph nodes	140	40	38.9	Rosy
86	external collection	F86	Male	2	43888	Negative	blood/swab		Positive	negative	Yes	Head wound, mass in the central abdomen (intrabdominal), increased popliteal lymph nodes	120	32	38.8	Rosy
87	external collection	F87	Male	4	43804	Negative	blood		Positive	negative	Yes	Slimming	176	20	39.1	Rosy
88	external collection	F88	Female	9	43804	Negative	blood		Positive	negative	No	None	160	36	38.5	Rosy
89	external collection	F89	Male	6 months	44079	Negative	blood/swab		Positive	negative	No	None	140	32	38.4	Rosy	Not neutered
